# Supplementary material for: Pyridoxamine Alleviates Cardiac Fibrosis and Oxidative Stress in Western Diet-Induced Prediabetic Rats
Source: Int J Mol Sci. 2024 Aug 4;25(15):8508. doi: 10.3390/ijms25158508 (PMC11312841; doi:10.3390/ijms25158508)
Supplement: Supplementary file 1 [file ijms-25-08508-s001.zip]

Archive with 4 entries (4 files):
- Figure S1.tif
- Figure S2.TIF
- Figure S3.TIF
- ijms-3062039-supplementary.pdf
